# Supplementary material for: Effects of Xanthine Oxidase Inhibition by Febuxostat on Lipid Profiles of Patients with Hyperuricemia: Insights from Randomized PRIZE Study
Source: Nutrients. 2024 Jul 19;16(14):2324. doi: 10.3390/nu16142324 (PMC11280470; doi:10.3390/nu16142324)
Supplement: Supplementary file 1 [file nutrients-16-02324-s001.zip]

Archive with 1 entries (1 files):
- nutrients-3107496-supplementary.pdf
